# Supplementary material for: Radical Cystectomy with Ileal Orthotopic Neobladder after 70 Years Leads to Worse Health-Related Quality of Life
Source: J Clin Med. 2024 Oct 13;13(20):6102. doi: 10.3390/jcm13206102 (PMC11508695; doi:10.3390/jcm13206102)
Supplement: Supplementary file 1 [file jcm-13-06102-s001.zip]

Archive with 1 entries (1 files):
- jcm-3184218-supplementary.pdf
